# Supplementary material for: A systematic review and Meta-analysis of urinary extracellular vesicles proteome in diabetic nephropathy
Source: Front Endocrinol (Lausanne). 2022 Aug 11;13:866252. doi: 10.3389/fendo.2022.866252 (PMC9405893; doi:10.3389/fendo.2022.866252)
Supplement: Supplementary file 2 [file Table_2.xlsx]

## Sheet: Sheet3
corhort	Irene Zubiri 2014	Kamińska, A.J 2016	Zubiri, I. 2015	Ai-li Sun 2012	Akiko Sakurai 2019	Anuradha Kalani 2013	Krishnamurthy P Gudehithlu 2015	Shankhajit De 2017	Alberto Benito-Martin 2013	Wu Fan, 2018	Wang Lili, 2020	Chen Zhengxu, 2021
	227 kDa protein
	31 kDa protein
	55 kDa protein
2	A1BG	A1BG
2	A2M	A2M
	ABCA8
	ABCB1
	ABCB4
	ACIN1
	ACPP
	ACTBL2
		ACTB
	ACTG1
	ACTN4
	ACTR3
	ACY1
		AFM
	AGT
	AHCTF1
	AHCY
	AHNAK
	AHNAK2
	AHSG
	AIFM2
	AKD1
	AKR1A1
	AKR1B1
	AKR1C2
2	ALB	ALB
	ALDOB
	ALOXE3
	ALS2CR11
2	AMBP	AMBP
	AMPD2
	ANKRD11
	ANKRD12
	ANKRD30B
	ANKRD36
2	ANPEP	ANPEP
	Anti-(ED-B) scFV (Fragment)
	ANXA1
	ANXA11
	ANXA2
	ANXA3
	ANXA4
	ANXA5
	ANXA6
	AP2A1
	APC
	APCS
	APLP1
	APOA4
	APOB
2	APOD	APOD
	APOE
	APOH
	AQP2
	ARFGEF1
	ARHGAP21
	ARHGEF17
	ARPC4
	ARSF
	ASAH1
	ASAP2
	ASH1L
	Aspartate
	ASPM
	ASS1
	ASTE1
	ATP2B3
	ATP2C1
	ATP6V1A
	ATP6V1B1
	ATP6V1C1
	ATP7B
2	AZGP1	AZGP1
	AZU1
	B2M
	BAIAP2
	BAZ2B
	BDP1
	BHMT
	BIRC6
	BPI
	BRCA2
	BTF3L3
	C10orf18
	C11orf54
	C14orf106
	C15orf42
	C1orf58
	C22orf30
	C2orf78
	C3
	C4A
	C5
	C5orf42
	C6
	C7
	C8B
	C9
	C9orf93
	CA1
	CA2
	CAB39
	CACNA1A
	CACNA1B
	CAMP
	CAPN7
	CBR1
	CCDC144A
	CCDC15
	CCDC25
	CCDC68
	CCDC88A
	CCDC88C
	CCDC93
	CD14
	CD9
		CD59
	CD97
											CDH1
	cDNA FLJ16186 fis
	cDNA, FLJ78888
	CEACAM1
	CENPE
	CEP120
	CEP290
	CEP350
	CFB
	CFD
	CFDP1
	CHMP2B
	CHMP4B
	CHMP5
	CKB
	CLIC1
	CLTCL1
	CLU
	CNDP2
	CNGA1
	CNP
	CNTN4
	COL6A3
	COPS3
	CORO1A
3	CP	CP					CP
	CPNE3
	CR1
	CROCC
	CRYL1
	CSTB
	CTSG
								C-Megalin
	CUBN
	DAAM1
	DCAF5
	DCD
	DCXR
	DEFA1
	DENND2C
	DHRS7C
	DMD
	DMXL1
	DNAH1
	DNAH12
	DNAH17
	DNAH3
	DNAH5
	DNAH6
	DNAH8
	DNTTIP2
	DOCK5
	DOPEY1
	DPEP1
3	DPP4			DPP4								DPP4
	DSCAM
	DST
	DST
	DYNC1H1
	DYNC2H1
	DYSF
	EEF1A1
	EFEMP1
	EGF
	ELANE
					Elf3
	ENO1
	ENPEP
	ENPP2
	EPRS
	EPS8L2
	EPX
	ERC1
	ERC2
	ERCC1
	ESCO1
	ESF1
	ESPL1
	EVPL
	EXO1
	EZR
	F2
	FAM114A1
	FAM129C
	FAM194B
	FBP1
	FBRSL1
	FCGBP
	FCHSD2
	FGA
	FGB
	FGG
	FHAD1
	FLT1
	FLT3
	FNDC1
	FOXJ3
	FRY
	FSIP2
	G6PD
	GAPDH
2	GC	GC
	GDI2
	GGT1
	GLS
	GM2A
	GNA11
	GNA13
	GNAI1
	GNAI2
	GNAS
	GNB2
	GOLGA4
	GOLGB1
	GPC3
	GPI
	GPR155
	GPRC5
	GRLF1
	GSN
	GSTA1
	GSTM3
	GSTP1
	GTF2H1
	GTF3C1
	GTPBP1
	GUF1
	H3F3A
	HAL
2	HBA1	HBA1
2	HBB	HBB
	HBD
	hCG_2011852
	HDLBP
	HIST1H1D
	HIST1H2AI
	HIST1H2BL
	HIST4H4
	HMCN1
	HMGXB4
2	HP	HP
2	HPX	HPX
	HRG
	HSP90AA1
	HSPA1A
	HSPB1
2	HSPG2	HSPG2
	HUWE1
	IARS
	IDH1
	IGFALS
	IGHA1
	IGHG2
	IGHG3
2	IGJ	IGJ
		IGLL5
	IGK@
	IKBIP
											IL1B
	INADL
	INTS2
	IPCEF1
	ITGAM
	ITIH1
	ITIH2
	ITIH4
	ITSN1
	JPH1
	KCNC2
	KCNH2
	KCNQ2
	KDM5D
	KIAA0174
	KIAA0586
	KIAA1107
	KIAA1109
	KIAA1211
	KIAA2022
	KIF12
	KIF13B
	KIF14
	KIF15
	KIF21B
	KIF3C
	KIF7
	KNG1
	KPNB1
	KRI1
2	KRT1	KRT1
2	KRT10	KRT10
	KRT13
	KRT14
	KRT16
2	KRT2	KRT2
	KRT31
	KRT4
	KRT5
	KRT6A
	KRT6C
	KRT6C
	KRT75
	KRT78
	KRT80
	KRT82
2	KRT9	KRT9
	LAMA2
	LAMA3
	LAMP1
	LBP
	LCP1
	LDHA
	LDHB
	LMAN2
	LOC100126583
	LOC100129162
	LOC100129278
	LOC100289281
	LOC100290146
	LOC100290481
	LOC100293069
	LOC100293351
	LOC285556
	LOC442497
	LOC653073
	LOC81691
2	LRG1	LRG1
	LRP1
	LRRC7
	LRRK2
	LTF
	LYST
	LYZ
	MACF1
	MAN1A1
	MAP1B
	MAP4
2	MASP2	MASP2
	MDN1
	MECOM
	MEN1
	METT10D
	MGAM
	MLL
	MLL3
	MLLT4
							MMP
	MME
	MNDA
	MPHOSPH8
	MPO
	MSN
	MTUS2
2	MUC1	MUC1
	MUC5B
	MXRA8
	MYH1
	MYH11
	MYH14
	MYH7B
	MYH9
	MYO15A
	MYO18A
	MYO5A
	MYO5C
	MYOF
	NAALAD2
	NAGLU
	NAPSA
	NARG1L
	NAV1
	NEB
	NEDD1
	NIPBL
	NOL6
	NRXN2
	NSMCE1
	NUF2
	NUMA1
									OPG
	OBSCN
	OFD1
	OLFM4
	OTUD4
		ORM1
		ORM2
	PADI4
	PAK6
	PCDH11X
	PCDH8
	PCDHGB5
	PCLO
	PCM1
	PCNT
	PCNX
	PDCD11
	PDCD6
	PDCD6IP
	PDE4DIP
	PDZK1
	PEBP1
	PFN1
	PGK1
	PGLYRP2
	PHF8
	PHGDH
	PIGR
	PKM2
	PLCE1
	PLD1
	PLEC1
	PLEKHH2
2	PLG	PLG
	PLXNC1
	PLXND1
	PMS2
3	PODXL	PODXL								PODXL
	POLE DNA polymerase
		POTEE
	POLQ
	PON1
	PPFIA3
	PPIA
	PRDM2
	PRDX1
	PRDX6
	PREX2
	PRKCDBP
	PROM1
	PROS1
	PRPF39
	PRSS1
	PRX
	PTPN13
	PTPN23
	Putative uncharacterized prote
	PYGL
	RAB10
	RAB5C
	RAB7A
	RALB
	RASEF
	RBBP6
	RBP4
	RETN
	RFC1
	RGPD2
			RGN
	RIF1
	RNASEN
	RNF213
	RP6-213H19.1
	RPS27A
	RRBP1
	S100A8
	S100A9
	SAMSN1
	SDAD1
	SDCBP
	SDF2L1
	SEMA6D
	SEPT9
	SERPI
		SERPINA1
2	SERPINA3	SERPINA3
	SERPINA4
	SERPINA5
	SERPINA7
	SERPINB1
	SERPINB3
	SERPINC1
	SERPIND1
	SERPINF1
	SERPING1
	SETD2
	SHPRH
	SLC12A1
	SLC3A1
	SLC44A2
	SLC9A3R1
	SLCO6A1
	SNAPC1
	SND1
	SNRNP200
	Solute carrier family 44
	SORD
	SPTA1
	SPTBN1
	SRBD1
	SRC
	SREBF1
	SRRM2
	SRRM4
	STOM
	STXBP5
	SYNE1
	SYNE2
	TARS
	TBC1D9B
	TET1
2	TF	TF
	TGM4
	TIGD4
											TIM1
	TLN1
	TMEM115
	TNRC18
	TPI1
	TPP1
	TPR
	TRANK1
	TRIM71
	TRIM9
	TRIO
	TRIP11
	TRIP12
	TRPC6
	TRRAP
	TSC2
	TSR1
	TTC12
	TTC18
	TTC7B
	TTN
	TTN
	TTR
	TUBA1B
	TUBB
	UBE3C
	UBR4
	UBR5
	UGT2B11
2	UMOD	UMOD
	UNC13C
	UPK1A
	USP27X
	USP8
	VASN
	VDAC1
	VPS13B
	VPS13C
	VPS4B
	VTN
						WT-1
	WDR52
	WDR87
	XPNPEP2
	YWHAZ
	ZC3H13
	ZC3H15
	ZCCHC11
	ZFC3H1
	ZFP106
	ZMYM3
	ZMYM4
	ZNF292
	ZNF518A
	ZNF567
	ZNF677
